# Supplementary material for: Mesenchymal Stem Cell Conditioning Promotes Rat Oligodendroglial Cell Maturation
Source: PLoS One. 2013 Aug 12;8(8):e71814. doi: 10.1371/journal.pone.0071814 (PMC3741203; doi:10.1371/journal.pone.0071814)
Supplement: Table S1 — Absolute numbers of counted cells in this study. For each counting at least three different experiments per condition were analyzed. (XLSX) [file pone.0071814.s001.xlsx]

## Sheet: Table 1 PLOS ONE revision
Table S1. Absolute numbers of counted cells in this study
day	1		3		6		9
condition	α-MEM	MSC-CM	α-MEM	MSC-CM	α-MEM	MSC-CM	α-MEM	MSC-CM
citrine*	7295	8202	6686	6455	7109	5769	2723	2313
CNPase	7718	5034	14319	12091	17432	30958	3194	9924
MBP	3559	2681	3758	3777	7680	4651	3290	2395
CNPase HGF†	6568	---	9023	---	7780	---	4570	---
Ki67	19544	27364	45989	72066	43184	95853	23253	48492
Caspase3	12606	11092	16856	19521	11834	18720	5501	19080
A2B5	2048	2034	2132	1867	1509	1891	1832	2077
Olig2	7837	10471	17860	21117	11570	17324	10050	20687
GFAP	7443	5399	7768	6819	4705	5649	6416	8017
* citrine labelling of cells were used to visualize and count morphologies of OPCs
† CNPase-positive cells counted in α-MEM containing 50 ng/ml HGF
